# Supplementary material for: Zinc Prevents DNA Damage in Normal Cells but Shows Genotoxic and Cytotoxic Effects in Acute Myeloid Leukemia Cells
Source: Int J Mol Sci. 2022 Feb 25;23(5):2567. doi: 10.3390/ijms23052567 (PMC8910549; doi:10.3390/ijms23052567)
Supplement: Supplementary file 1 [file ijms-23-02567-s001.zip]

Archive with 1 entries (1 files):
- ijms-1594823-supplementary.pdf
